# Supplementary material for: Temporal Prognostic Factors in Elderly Patients with Acute Heart Failure: A Cohort Study from a Spanish Emergency Department
Source: Geriatrics (Basel). 2026 Feb 18;11(1):21. doi: 10.3390/geriatrics11010021 (PMC12940665; doi:10.3390/geriatrics11010021)
Supplement: Supplementary file 1 [file geriatrics-11-00021-s001.zip]

Archive with 2 entries (2 files):
- Supplementary Table 1. Overview of congestive and low output clinical signs and symptoms included in the analysis..pdf
- Supplementary Table 2. Baseline characteristics of the study population stratified by 30-day and 12-month mortality..pdf
